# Supplementary material for: Application of Quercus pubescens Acorn Flour and Xanthan Gum in Gluten-Free Cookies: RSM Optimization and Quality Evaluation
Source: Foods. 2026 Mar 9;15(5):966. doi: 10.3390/foods15050966 (PMC12984973; doi:10.3390/foods15050966)
Supplement: Supplementary file 1 [file foods-15-00966-s001.zip]

Archive with 1 entries (1 files):
- foods-4161427-supplementary.pdf
